# Supplementary material for: Complete and Prolonged Inhibition of Herpes Simplex Virus Type 1 Infection In Vitro by CRISPR/Cas9 and CRISPR/CasX Systems
Source: Int J Mol Sci. 2022 Nov 27;23(23):14847. doi: 10.3390/ijms232314847 (PMC9738314; doi:10.3390/ijms232314847)
Supplement: Supplementary file 1 [file ijms-23-14847-s001.zip]

Archive with 1 entries (1 files):
- ijms-2033117-supplementary.xlsx
