# Supplementary material for: Complete and Prolonged Inhibition of Herpes Simplex Virus Type 1 Infection In Vitro by CRISPR/Cas9 and CRISPR/CasX Systems
Source: Int J Mol Sci. 2022 Nov 27;23(23):14847. doi: 10.3390/ijms232314847 (PMC9738314; doi:10.3390/ijms232314847)
Supplement: Supplementary file 1 [file ijms-23-14847-s001.zip › ijms-2033117-supplementary.xlsx]

## Sheet: Sheet1
#	Strain	Average Nucleotide Identity
1	Human alphaherpesvirus 1 strain L2	99.7667
2	Human alphaherpesvirus 1 strain HSV1-San-Francisco-USA-1982-H193-CSF	99.6848
3	Human alphaherpesvirus 1 strain v48_d100_oral	99.6772
4	Human alphaherpesvirus 1 strain HSV1-ORIGINAL-H4	99.6713
5	Human alphaherpesvirus 1 strain v48_d101_oral	99.6667
6	Human herpesvirus 1 strain CR38	99.663
7	Human alphaherpesvirus 1 strain v46_d349_gen	99.6616
8	Human alphaherpesvirus 1 strain v48_d102_oral	99.6579
9	Human alphaherpesvirus 1 strain v47_d61-79_gen	99.6556
10	Human alphaherpesvirus 1 strain Sammple11_DOCK8	99.6549
11	Human alphaherpesvirus 1 strain RDH193	99.6519
12	Human alphaherpesvirus 1 strain v48_d103_oral	99.6512
13	Human alphaherpesvirus 1 strain v49_d257_gen_les	99.6482
14	Human alphaherpesvirus 1 strain v46_d348_gen	99.6481
15	Human alphaherpesvirus 1 strain HSV1-San-Francisco-USA-1982-H193-BB	99.6476
16	Human alphaherpesvirus 1 strain v49_d349_gen_les	99.6476
17	Human alphaherpesvirus 1 strain v46_d349_gen_les2	99.6427
18	Human alphaherpesvirus 1 strain 2004-63623	99.6421
19	Human alphaherpesvirus 1 strain v46_d345_gen	99.6384
20	Human alphaherpesvirus 1 strain v46_d349_gen_les1	99.636
21	Human alphaherpesvirus 1 strain 28_2010-32106	99.6354
22	Human alphaherpesvirus 1 strain HSV1-ORIGINAL-H9	99.6262
23	Human alphaherpesvirus 1 strain astronaunt_in_orbit_rash_HSV_1	99.6232
24	Human alphaherpesvirus 1 strain HSV-H1215	99.6144
25	Human alphaherpesvirus 1 strain HSV1-ORIGINAL-H7	99.5982
26	Human alphaherpesvirus 1 strain astronaunt_post_orbit_saliva_HSV_1	99.5963
27	Human alphaherpesvirus 1 strain HSV1-ORIGINAL-G8	99.5864
28	Human alphaherpesvirus 1 strain v46_d349_gen_les3	99.5815
29	Human alphaherpesvirus 1 strain 2011-16318	99.5799
30	Human alphaherpesvirus 1 strain Brother_DOCK8	99.578
31	Human alphaherpesvirus 1 strain HSV1-CULTURE-I5	99.5769
32	Human alphaherpesvirus 1 strain 2011-31213	99.5706
33	Human alphaherpesvirus 1 strain Sample9_DOCK8	99.5701
34	Human herpesvirus 1 isolate HSV-1-0116209-India-2011	99.5701
35	Human alphaherpesvirus 1 strain HSV-H1412	99.564
36	Human alphaherpesvirus 1 strain HSV1-ORIGINAL-H8	99.563
37	Human alphaherpesvirus 1 strain v46_y16_oral	99.5585
38	Human alphaherpesvirus 1 strain HSV1-ORIGINAL-I5	99.5506
39	Human alphaherpesvirus 1 strain HSV-H12117	99.5488
40	Human alphaherpesvirus 1 strain 2007-16426	99.5481
41	Human alphaherpesvirus 1 isolate K(delta)25-26	99.5319
42	Human alphaherpesvirus 1 strain Sample6_DOCK8	99.5281
43	Human alphaherpesvirus 1 strain 2011-13906	99.5152
44	Human alphaherpesvirus 1 strain 2011-21041	99.5105
45	Human herpesvirus 1 isolate 1319_2005 genome assembly	99.5079
46	Human herpesvirus 1 isolate 3083_2008 genome assembly	99.5067
47	Human alphaherpesvirus 1 strain 2010-21371	99.5056
48	Human alphaherpesvirus 1 strain 2011-12715	99.5006
49	Human alphaherpesvirus 1 strain HSV1-CULTURE-H4	99.4994
50	Human alphaherpesvirus 1 strain 2011-12714	99.4975
51	Human alphaherpesvirus 1 strain HSV-v29_site18_day2	99.497
52	Human alphaherpesvirus 1 strain 2010-25244	99.4957
53	Human alphaherpesvirus 1 strain HSV-H12113	99.4957
54	Human alphaherpesvirus 1 strain 27_2006-50140	99.4927
55	Human alphaherpesvirus 1 strain 2006-57630	99.4926
56	Human alphaherpesvirus 1 strain NIV1613762	99.49
57	Human alphaherpesvirus 1 strain 29_2011-12691	99.4896
58	Human alphaherpesvirus 1 strain HSV-v29_site16_day2	99.4883
59	Human alphaherpesvirus 1 strain KOS63	99.4878
60	Human alphaherpesvirus 1 strain HSV-v29_day-90_culture1	99.4872
61	Human alphaherpesvirus 1 strain HSV-H1311	99.4854
62	Human herpesvirus 1 isolate 369_2007 genome assembly	99.4814
63	Human alphaherpesvirus 1 strain 1998-4895	99.4802
64	Human alphaherpesvirus 1 strain HSV-v29_site14_day2	99.478
65	Human alphaherpesvirus 1 strain HSV-v29_day1_culture2	99.4768
66	Human alphaherpesvirus 1 strain HSV-v29_site13_day3	99.4762
67	Human alphaherpesvirus 1 strain HSV-v29_site12_day3	99.4738
68	Human alphaherpesvirus 1 strain HSV-v29_site16_day1	99.4716
69	Human alphaherpesvirus 1 strain HSV-v29_site13_day2	99.4707
70	Human alphaherpesvirus 1 strain HSV-v29_day60_culture3	99.4695
71	Human alphaherpesvirus 1 strain 2011-3153	99.4587
72	Human alphaherpesvirus 1 strain HSV1-CULTURE-H9	99.4587
73	Human alphaherpesvirus 1 strain HSV1-CULTURE-H7	99.4488
74	Human alphaherpesvirus 1 strain 2011-12717	99.4476
75	Human herpesvirus 1 strain R11	99.445
76	Human alphaherpesvirus 1 strain 2007-12932	99.4445
77	Human alphaherpesvirus 1 strain Sample2_DOCK8	99.4438
78	Human alphaherpesvirus 1 strain 2009-39486	99.4433
79	Human alphaherpesvirus 1 strain 1995-75216	99.4426
80	Human alphaherpesvirus 1 strain Sample1_DOCK8	99.4426
81	Human herpesvirus 1 isolate 66_2007 genome assembly	99.4426
82	Human alphaherpesvirus 1 strain K47	99.4411
83	Human herpesvirus 1 strain E13	99.4373
84	Human alphaherpesvirus 1 strain HSV1-CULTURE-H8	99.4278
85	Human alphaherpesvirus 1 strain Sample8_DOCK8	99.4259
86	Human alphaherpesvirus 1 isolate NIV 1722974	99.4226
87	Human alphaherpesvirus 1 strain HSV1-CULTURE-G8	99.4191
88	Human alphaherpesvirus 1 isolate ZW6	99.4189
89	Human alphaherpesvirus 1 strain HSV-H1312	99.4122
90	Human herpesvirus 1 isolate 160_1982 genome assembly	99.4086
91	Human alphaherpesvirus 1 strain v41_d354_oral	99.4067
92	Human herpesvirus 1 strain H166syn	99.4024
93	Human alphaherpesvirus 1 strain v43_d352_gen_les	99.3866
94	Human alphaherpesvirus 1 strain 2010-32082	99.3854
95	Human alphaherpesvirus 1 strain v43_d137_gen_les	99.3835
96	Human alphaherpesvirus 1 strain v43_d17_gen_les	99.3815
97	Human alphaherpesvirus 1 strain v43_d349_gen	99.3815
98	Human alphaherpesvirus 1 strain v43_d350_gen_les	99.379
99	Human alphaherpesvirus 1 strain v42_d131_gen_les	99.3772
100	Human alphaherpesvirus 1 strain v42_d339_gen	99.3769
101	Human alphaherpesvirus 1 strain 2011-31164	99.3756
102	Human alphaherpesvirus 1 strain v42_d338_gen_les	99.3753
103	Human herpesvirus 1 strain E12	99.3731
104	Human alphaherpesvirus 1 strain v42_d130_gen_les	99.3722
105	Human alphaherpesvirus 1 strain 2011-1026	99.3683
106	Human alphaherpesvirus 1 strain HSV1-San-Francisco-USA-1967-RE	99.3683
107	Human herpesvirus 1 strain KOS	99.3677
108	Human alphaherpesvirus 1 strain v43_d350_gen	99.3622
109	Human herpesvirus 1 isolate 132_1998 genome assembly	99.3622
110	Human alphaherpesvirus 1 strain Mother_viremic_blood_HSV_1	99.3574
111	Human alphaherpesvirus 1 strain 2007-1997	99.3556
112	Human alphaherpesvirus 1 strain HSV1-San-Francisco-USA-1979-H144	99.3506
113	Human alphaherpesvirus 1 isolate KOS 1,1	99.35
114	Human alphaherpesvirus 1 strain v40_y14_oral2	99.35
115	Human alphaherpesvirus 1 strain v41_d100_gen	99.3481
116	Human alphaherpesvirus 1 strain HSV1-ORIGINAL-H5	99.347
117	Human alphaherpesvirus 1 strain HSV1-ORIGINAL-I2	99.3383
118	Human alphaherpesvirus 1 strain 2018-5965	99.3365
119	Human alphaherpesvirus 1 strain McKrae	99.3354
120	Human alphaherpesvirus 1 strain 2018-5973	99.3337
121	Human herpesvirus 1 strain E08	99.3333
122	Human alphaherpesvirus 1 strain v43_d352_gen	99.3327
123	Human alphaherpesvirus 1 strain HSV1-ORIGINAL-H2	99.3305
124	Human alphaherpesvirus 1 strain 2006-57683	99.3299
125	Human alphaherpesvirus 1 strain HSV-hepatitis7	99.3291
126	Human alphaherpesvirus 1 isolate KOS	99.3287
127	Human herpesvirus 1 strain CJ311	99.3287
128	Human alphaherpesvirus 1 strain 2018-5967	99.3278
129	Human alphaherpesvirus 1 strain Neonate_disseminated_skin_HSV_1	99.3262
130	Human alphaherpesvirus 1 strain v40_y14_oral1	99.325
131	Human herpesvirus 1 strain 10-14-1	99.3247
132	Human alphaherpesvirus 1 strain HSV1-CULTURE-G10	99.3204
133	Human herpesvirus 1 strain E19	99.3183
134	Human alphaherpesvirus 1 strain 2011-12741	99.3177
135	Human alphaherpesvirus 1 strain 2011-12719	99.3128
136	Human alphaherpesvirus 1 isolate Sc16	99.3116
137	Human alphaherpesvirus 1 strain v40_unk_gen	99.3108
138	Human alphaherpesvirus 1 strain 2018-5971	99.3091
139	Human alphaherpesvirus 1 strain HSV1-ORIGINAL-H1	99.3085
140	Human alphaherpesvirus 1 strain v44_d2_gen_les	99.3085
141	Human alphaherpesvirus 1 strain 2011-12689	99.3079
142	Human herpesvirus 1 strain R62	99.307
143	Human herpesvirus 1 strain E14	99.3068
144	Human alphaherpesvirus 1 strain 2018-5970	99.3062
145	Human alphaherpesvirus 1 strain HSV1-San-Francisco-USA-1980-EKN	99.3061
146	Human alphaherpesvirus 1 strain 2018-5966	99.3
147	Human alphaherpesvirus 1 strain Ty148	99.2988
148	Human herpesvirus 1 isolate 172_2010 genome assembly	99.2976
149	Human alphaherpesvirus 1 isolate HSV-N-7	99.297
150	Human alphaherpesvirus 1 strain 2009-39273	99.2969
151	Human alphaherpesvirus 1 strain 2018-5974	99.2962
152	Human alphaherpesvirus 1 strain v43_d349_gen_les	99.2945
153	Human alphaherpesvirus 1 strain 2018-5972	99.2939
154	Human alphaherpesvirus 1 strain HSV1-ORIGINAL-G6	99.2933
155	Human alphaherpesvirus 1 isolate HSV-R-13	99.2927
156	Human alphaherpesvirus 1 strain 2011-15240	99.2927
157	Human alphaherpesvirus 1 strain 2018-6056	99.2927
158	Human alphaherpesvirus 1 strain HSV-H15119	99.2915
159	Human alphaherpesvirus 1 strain 2018-6057	99.2896
160	Human alphaherpesvirus 1 strain 2018-6594	99.2896
161	Human alphaherpesvirus 1 strain HSV1-CULTURE-G6	99.289
162	Human alphaherpesvirus 1 strain v45_d4_gen_les	99.2884
163	Human alphaherpesvirus 1 isolate s17pp8	99.2875
164	Human herpesvirus 1 strain S25	99.2821
165	Human alphaherpesvirus 1 strain 2007-03494_S436_L001	99.272
166	Human herpesvirus 1 isolate 2158_2007 genome assembly	99.2695
167	Human alphaherpesvirus 1 strain Sample3_DOCK8	99.2646
168	Human herpesvirus 1 isolate 1394_2005 genome assembly	99.2644
169	Human alphaherpesvirus 1 strain Ty25	99.2628
170	Human alphaherpesvirus 1 strain K86	99.2616
171	Human alphaherpesvirus 1 strain KOS79	99.2611
172	Human herpesvirus 1 strain OD4	99.261
173	Human alphaherpesvirus 1 strain HSV-H12114	99.2561
174	Human alphaherpesvirus 1 strain 2012-35807	99.2518
175	Human alphaherpesvirus 1 strain 2009-19950	99.2506
176	Human herpesvirus 1 strain H166	99.2494
177	Human alphaherpesvirus 1 strain 2011-17275	99.2463
178	Human alphaherpesvirus 1 strain Neonate_disseminated_blood_HSV_1	99.2463
179	Human herpesvirus 1 strain 17	99.2451
180	Human herpesvirus 1 strain Mckrae	99.2445
181	Human alphaherpesvirus 1 strain HSV1-ORIGINAL-I7	99.2433
182	Human alphaherpesvirus 1 strain 2010-28641	99.2426
183	Herpes simplex virus (type 1 - strain 17) isolate p2A genome assembly	99.2415
184	Human herpesvirus 1 isolate 270_2007 genome assembly	99.2414
185	Human herpesvirus 1 strain CJ360	99.2396
186	Human alphaherpesvirus 1 strain 20-14-23	99.2378
187	Human alphaherpesvirus 1 strain 2009-29406	99.236
188	Human alphaherpesvirus 1 isolate s17pp3	99.2354
189	Human alphaherpesvirus 1 isolate s17pp	99.2335
190	Human alphaherpesvirus 1 strain HSV1-San-Francisco-USA-1974-HTZ	99.2315
191	Human alphaherpesvirus 1 isolate s17pp5	99.2305
192	Herpes simplex virus (type 1 - strain 17) isolate 5B genome assembly	99.2285
193	Human herpesvirus 1 strain 134	99.228
194	Human alphaherpesvirus 1 strain dsncRNA1	99.2265
195	Human alphaherpesvirus 1 strain 2015-30637	99.2235
196	Human alphaherpesvirus 1 isolate s17pp4	99.2232
197	Human alphaherpesvirus 1 strain HSV1-CULTURE-I6	99.2216
198	Human herpesvirus 1 isolate RE	99.2189
199	Human herpesvirus 1 strain 31XL	99.2167
200	Human herpesvirus 1 transgenic strain 17	99.2128
201	Human herpesvirus 1 strain 34L	99.2111
202	Human herpesvirus 1 strain 5-5-2	99.2086
203	Human herpesvirus 1 strain 2-5-3	99.2061
204	Human alphaherpesvirus 1 strain HSV1-ORIGINAL-I6	99.2056
205	Human alphaherpesvirus 1 strain HSV1-San-Francisco-USA-1979-DAB1	99.2055
206	Human alphaherpesvirus 1 strain 914-Y2	99.2031
207	Herpes simplex virus (type 1 - strain 17) genome assembly	99.2
208	Human alphaherpesvirus 1 strain HSV1-ORIGINAL-G10	99.2
209	Human herpesvirus 1 strain H129	99.2
210	Human alphaherpesvirus 1 strain HSV-H12118	99.1994
211	Human alphaherpesvirus 1 isolate s17pp22a	99.1956
212	Human herpesvirus 1 strain 5-4-2	99.1951
213	Human herpesvirus 1 strain 2-4-2	99.1932
214	Human alphaherpesvirus 1 isolate s17pp7a	99.1927
215	Human alphaherpesvirus 1 strain HSV1-CULTURE-G9	99.1921
216	Human herpesvirus 1 complete genome	99.1921
217	Human herpesvirus 1 strain 66S	99.1902
218	Human herpesvirus 1 strain 47M	99.1895
219	Herpes simplex virus (type 1 -strain RH2) DNA	99.1887
220	Human alphaherpesvirus 1 isolate B-3x1,2	99.1878
221	Human herpesvirus 1 strain 11M	99.187
222	Human alphaherpesvirus 1 strain HSV1-ORIGINAL-G7	99.186
223	Human herpesvirus 1 strain 3M	99.1852
224	Human herpesvirus 1 strain 10-6-2	99.1841
225	Human herpesvirus 1 strain TFT401	99.1835
226	Human alphaherpesvirus 1 strain 1997-5801	99.1831
227	Human alphaherpesvirus 1 strain HSV1-CULTURE-I2	99.1817
228	Human herpesvirus 1 strain 5-1-1	99.1817
229	Human alphaherpesvirus 1 strain 2007-16123	99.1762
230	Human alphaherpesvirus 1 strain 2007-21335	99.1759
231	Human herpesvirus 1 strain S23	99.1759
232	Human alphaherpesvirus 1 strain HSV1-CULTURE-H1	99.1728
233	Human herpesvirus 1 strain 5-2-1	99.1726
234	Human alphaherpesvirus 1 strain 20-14-24	99.1725
235	Human herpesvirus 1 strain CJ394	99.172
236	Human herpesvirus 1 strain 10-5-1	99.1713
237	Human alphaherpesvirus 1 strain 2006-50683	99.1698
238	Human alphaherpesvirus 1 strain 2011-12742	99.1617
239	Human alphaherpesvirus 1 strain HSV1-CULTURE-H2	99.1605
240	Human herpesvirus 1 strain 10-11-3	99.1604
241	Human herpesvirus 1 strain 10-11-2	99.1599
242	Human herpesvirus 1 strain 82S	99.1593
243	Human herpesvirus 1 strain E07	99.1561
244	Human alphaherpesvirus 1 strain 2009-25772	99.1549
245	Human alphaherpesvirus 1 strain IV-6	99.1549
246	Human alphaherpesvirus 1 strain HSV-H1211	99.1543
247	Human alphaherpesvirus 1 strain 2009-25015	99.1537
248	Human herpesvirus 1 strain 10-1-2	99.1537
249	Human alphaherpesvirus 1 strain 2016-1040	99.15
250	Human alphaherpesvirus 1 strain HSV1-ORIGINAL-G9	99.15
251	Human herpesvirus 1 strain 10-7-1	99.15
252	Human herpesvirus 1 strain 10-2-2	99.1487
253	Human alphaherpesvirus 1 strain HSV1-ORIGINAL-H3	99.1475
254	Human alphaherpesvirus 1 strain 2018-5968	99.1451
255	Human alphaherpesvirus 1 strain 20-14-8	99.1427
256	Human alphaherpesvirus 1 strain HSV1-CULTURE-H5	99.1427
257	Human herpesvirus 1 strain 8S	99.1421
258	Human alphaherpesvirus 1 strain 914-B2	99.142
259	Human herpesvirus 1 strain 78S partial genome	99.142
260	Human alphaherpesvirus 1 strain 20-14-22	99.1415
261	Human herpesvirus 1 strain 10-6-3	99.1409
262	Human herpesvirus 1 strain 26S	99.1377
263	Human herpesvirus 1 strain 10-6-1	99.136
264	Human herpesvirus 1 strain 36L	99.1341
265	Human alphaherpesvirus 1 strain 914-E3	99.1311
266	Human herpesvirus 1 strain 83M	99.1305
267	Human alphaherpesvirus 1 strain IV-1	99.128
268	Human alphaherpesvirus 1 strain IV-7	99.128
269	Human alphaherpesvirus 1 strain HSV1-CULTURE-I7	99.1165
270	Human herpesvirus 1 strain E10	99.1152
271	Human herpesvirus 1 strain E11	99.114
272	Human alphaherpesvirus 1 strain 20-14-7	99.1128
273	Human herpesvirus 1 strain CJ994	99.1128
274	Human alphaherpesvirus 1 strain 2018-6317	99.1099
275	Human alphaherpesvirus 1 strain 2009-20371	99.1086
276	Human herpesvirus 1 strain 12-12-2	99.1086
277	Human alphaherpesvirus 1 strain 25_2006-37406	99.1085
278	Human alphaherpesvirus 1 strain 914-T2	99.1073
279	Human alphaherpesvirus 1 strain 914-N3	99.1061
280	Human herpesvirus 1 strain 65M	99.1055
281	Human alphaherpesvirus 1 strain IV-2	99.1037
282	Human herpesvirus 1 strain CJ970	99.1037
283	Human alphaherpesvirus 1 strain 1996-13975	99.1031
284	Human alphaherpesvirus 1 strain HSV1-CULTURE-H3	99.103
285	Human herpesvirus 1 strain E06	99.0994
286	Human herpesvirus 1 strain 27S	99.0975
287	Human alphaherpesvirus 1 strain 2000-24198	99.0963
288	Human herpesvirus 1 strain F	99.0933
289	Human alphaherpesvirus 1 strain 20-14-18	99.0932
290	Human herpesvirus 1 strain E25	99.092
291	Human alphaherpesvirus 1 strain 2018-5969	99.0915
292	Human herpesvirus 1 strain 19Lsyn	99.0915
293	Human alphaherpesvirus 1 strain 1995-63175	99.0902
294	Human alphaherpesvirus 1 strain 914-B	99.0872
295	Human alphaherpesvirus 1 strain 914-Z	99.086
296	Human alphaherpesvirus 1 strain 2014-32338	99.0856
297	Human herpesvirus 1 strain 57M	99.0778
298	Human herpesvirus 1 strain E23	99.0778
299	Human alphaherpesvirus 1 strain HSV1-CULTURE-G7	99.0738
300	Human herpesvirus 1 strain 20L	99.0737
301	Human alphaherpesvirus 1 strain 2009-29964	99.0728
302	Human herpesvirus 1 strain E15	99.0722
303	Human herpesvirus 1 strain 81L partial genome	99.071
304	Human herpesvirus 1 strain 16S	99.0691
305	Human herpesvirus 1 strain 10-2-3	99.0671
306	Human alphaherpesvirus 1 strain 914-A3	99.0648
307	Human herpesvirus 1 strain 12-12-67	99.0636
308	Human herpesvirus 1 strain E35	99.0623
309	Human alphaherpesvirus 1 strain 2005-589	99.0568
310	Human alphaherpesvirus 1 strain 914-H2	99.0567
311	Human alphaherpesvirus 1 strain 1998-6343	99.05
312	Human alphaherpesvirus 1 strain 1996-27502	99.0494
313	Human herpesvirus 1 strain 76M	99.0476
314	Human alphaherpesvirus 1 strain 914-R2	99.047
315	Human alphaherpesvirus 1 strain 2010-28683	99.0469
316	Human alphaherpesvirus 1 strain 2011-17239	99.0451
317	Human alphaherpesvirus 1 strain 914-Q	99.0378
318	Human alphaherpesvirus 1 strain 2009-25575	99.0327
319	Human herpesvirus 1 strain HF clone 10	99.0299
320	Human herpesvirus 1 strain 4M	99.0177
321	Human alphaherpesvirus 1 strain 20-14-2	99.0171
322	Human alphaherpesvirus 1 strain 2011-5409	99.0104
323	Human alphaherpesvirus 1 strain 20-14-1	99.0098
324	Human alphaherpesvirus 1 strain 914-D2	99.0074
325	Human alphaherpesvirus 1 strain 914-O2	98.9957
326	Human alphaherpesvirus 1 strain 2011-5438	98.9945
327	Human alphaherpesvirus 1 strain MacIntyre	98.9884
328	Human alphaherpesvirus 1 isolate B-3x1,1	98.9881
329	Human alphaherpesvirus 1 strain 6439cm	98.986
330	Human herpesvirus 1 strain E22	98.9774
331	Human alphaherpesvirus 1 strain HSV1-Atlanta-USA-1965-E377	98.9407
332	Human alphaherpesvirus 1 strain 2003-15756	98.9187
333	Human herpesvirus 1 strain E03	98.8407
334	Human alphaherpesvirus 1 isolate B-3x1,3	98.7593
335	Human alphaherpesvirus 1 isolate MCL-18-H-1091	98.7494
336	Human alphaherpesvirus 1 strain 1998-7487	98.7389
337	Human alphaherpesvirus 1 isolate B-3x1,4	98.7306
338	Human alphaherpesvirus 1 isolate B-3x1,5	98.5487
